# Supplementary material for: The dynamics of introgression across an avian radiation
Source: Evol Lett. 2021 Sep 28;5(6):568–81. doi: 10.1002/evl3.256 (PMC8645201; doi:10.1002/evl3.256)
Supplement: Supplementary file 2 — Supplementary information [file EVL3-5-568-s002.xlsx]

## Sheet: Table_S1
Tip 1	Species 1	Tip 2	Species 2	Tip 3	Species 3	Outgroup Tip	Outgroup Species	Number ABBA-BABA informative sites (Pre-Filter)	D	Z	p
Iodop_fusca_S626253	Iodopleura fusca	Iodop_isalae_L9597	Iodopleura isabellae	Iodop_pipra_SP50046	Iodopleura pipra	Pachy_homrous_L2306	Pachyramphus homochrous	416	-0.775533	20.4363	7.94674e-93
Scyta_stiesi_H2119	Scytalopus stilesi	Scyta_robnsi_L7840	Scytalopus robbinsi	Scyta_rodezi_ICN34845	Scytalopus rodriguezi	Scyta_panmen_ICJEA1019	Scytalopus panamensis	1241	-0.511013	9.5132	1.84888e-21
Pyrigl_atra_LGEMA15342	Pyriglena atra	Pyrigl_leuter_L25922	Pyriglena leucoptera	Pyrigl_leunot_LSU66203	Pyriglena leuconota	Percno_rufons_LSU7011	Percnostola rufifrons	735	-0.383491	6.55541	5.54875e-11
Pipra_fasuda_L18537	Pipra fasciicauda	Pipra_aurola_SB14446	Pipra aureola	Pipra_filic_L20244	Pipra filicauda	Cerato_mental_L60940	Ceratopipra mentalis	380	-0.359895	6.25779	3.90466e-10
Syna_azara_L8177	Synallaxis azarae	Syna_cours_L58452	Synallaxis courseni	Syna_front_L52049	Synallaxis frontalis	Syna_alblar_L44453	Synallaxis albigularis	1734	-0.303571	5.53237	3.15939e-08
Scyta_altir_L7677	Scytalopus altirostris	Scyta_urubae_KU29564	Scytalopus urubambae	Scyta_schber_L501	Scytalopus schulenbergi	Scyta_supcil_SB5803	Scytalopus superciliaris	1466	-0.275272	3.92998	8.49512e-05
Scyta_choco_L30006	Scytalopus chocoensis	Scyta_panmen_ICJEA1019	Scytalopus panamensis	Scyta_argen_L16027	Scytalopus argentifrons	Scyta_vicior_H2487	Scytalopus vicinior	1105	-0.251891	4.32796	1.50498e-05
Pachy_albgri_L8114	Pachyramphus albogriseus	Pachy_major_W101156	Pachyramphus major	Pachy_margin_MPEGUNA141	Pachyramphus marginatus	Pachy_polrus_ADOT2273	Pachyramphus polychopterus	879	-0.24812	3.7171	0.00020152
Pipreo_jucu_YPM40970	Pipreola jucunda	Pipreo_pulhra_L8055	Pipreola pulchra	Pipreo_lubo_L33137	Pipreola lubomirskii	Pipreo_aurtus_H99	Pipreola aureopectus	1325	-0.244772	3.68374	0.000229839
Cercmac_carbo_MZUML1344	Cercomacra carbonaria	Cercmac_nigcan_LSU2277	Cercomacra nigricans	Cercmac_ferdi_MZUSP81148	Cercomacra ferdinandi	Cercmac_melria_LSU68306	Cercomacra melanaria	363	-0.243922	3.7269	0.000193848
Formvor_litto_NC43	Formicivora littoralis	Formvor_serra_MCPRBL184	Formicivora serrana	Formvor_melgas_FMNH392854	Formicivora melanogaster	Formvor_grasau_MCP3163	Formicivora grantsaui	751	-0.216794	3.26221	0.00110548
Scyta_atrtus_ICN32621	Scytalopus atratus	Scyta_santae_IAvHBT11830	Scytalopus sanctaemartae	Scyta_bolnus_L37419	Scytalopus bolivianus	Scyta_robnsi_L7840	Scytalopus robbinsi	375	-0.209774	3.10967	0.00187297
Hyloph_naevus_LSU4651	Hylophylax naevius	Hyloph_naeide_L2230	Hylophylax naevioides	Hyloph_puntul_MPEG3422	Hylophylax punctulatus	Hypmoi_maccau_LSU12660	Hypocnemoides maculicauda	633	-0.187268	2.72367	0.00645612
Elaen_obsura_L38275	Elaenia obscura	Elaen_flavter_L6792	Elaenia flavogaster	Elaen_dayi_A4751	Elaenia dayi	Elaen_gigas_L43022	Elaenia gigas	375	-0.171007	2.61548	0.00891033
Oncost_olieum_L26945	Oncostoma olivaceum	Oncost_cingul_K1962	Oncostoma cinereigulare	Lophot_piltus_LSUMZ66108	Lophotriccus pileatus	Lophot_vitsus_A18368	Lophotriccus vitiosus	964	-0.168712	2.63881	0.00831987
Crani_vulina_L46740	Cranioleuca dissita	Crani_muell_L25422	Cranioleuca muelleri	Crani_vulcel_L3181	Cranioleuca vulpecula	Crani_vulina_L25425	Cranioleuca vulpina	1148	-0.157831	2.24879	0.024526
Syndac_subal_L12045	Syndactyla subalaris	Syndac_rufcol_L61318	Syndactyla ruficollis	Syndac_gututa_PhJP364	Syndactyla guttulata	Syndac_ucaya_FMNH321565	Syndactyla ucayalae	366	-0.1566	2.33981	0.0192935
Nephel_linton_L33971	Nephelomyias lintoni	Nephel_ochven_L8296	Nephelomyias ochraceiventris	Nephel_pulher_H2495	Nephelomyias pulcher	Myiotri_orntus_H4556	Myiotriccus ornatus	376	-0.143229	2.33955	0.0193068
Myrrul_flum_MNRJ40786	Myrmotherula fluminensis	Formvor_iheri_CPRB127	Formicivora iheringi	Myrrul_iheri_MZU96271	Myrmotherula iheringi	Formvor_melgas_FMNH392854	Formicivora melanogaster	342	-0.137032	1.83355	0.0667214
Pseulap_lawre_L7801	Pseudocolaptes lawrencii	Pseulap_boiss_H1652	Pseudocolaptes boissonneautii	Premnis_gutger_L44372	Premnornis guttuliger	Tarph_harte_L6574	Tarphonomus harterti	341	-0.130435	2.1139	0.0345239
Asthen_scleri_ARTC352	Asthenes sclateri	Asthen_wyat_L61375	Asthenes wyatti	Asthen_antide_L56816	Asthenes anthoides	Asthen_humil_L103801	Asthenes humilis	330	-0.129148	2.09841	0.0358691
Thamphil_divis_MPEGPNSD225	Thamnophilus divisorius	Thamphil_insig_LSU7579	Thamnophilus insignis	Thamphil_meltus_COPML768	Thamnophilus melanonotus	Thamphil_amacus_MZU93755	Thamnophilus amazonicus	511	-0.114914	2.00139	0.0453503
Platyr_leuphu_K228	Platyrinchus leucoryphus	Platyr_flavgul_L33080	Platyrinchus flavigularis	Platyr_plarhy_SB10936	Platyrinchus platyrhynchos	Platyr_cancro_SB1165	Platyrinchus cancrominus	488	-0.106132	1.43142	0.152308
Myrrul_sursis_USNM11838	Myrmotherula surinamensis	Myrrul_mulata_LSU12968	Myrmotherula multostriata	Myrrul_pacica_LSU2229	Myrmotherula pacifica	Myrrul_ignota_LSU4098	Myrmotherula ignota	564	-0.102929	1.26726	0.205063
Empinax_oberh_L48075	Empidonax oberholseri	Empinax_affin_VZ184243	Empidonax affinis	Empinax_hammo_L47262	Empidonax hammondii	Empinax_wrigh_L64538	Empidonax wrightii	268	-0.102041	1.43226	0.15207
Tityra_semata_MPEGORX425	Tityra semifasciata	Tityra_cayan_L3145	Tityra cayana	Tityra_inquis_KU3625	Tityra inquisitor	Pachy_homrous_L2306	Pachyramphus homochrous	606	-0.0992148	1.54833	0.121544
Cincl_ouseti_ARTC417	Cinclodes oustaleti	Cincl_olrogi_ARTC355	Cinclodes olrogi	Cincl_ataca_L17163	Cinclodes atacamensis	Cincl_albtri_L22572	Cinclodes albiventris	340	-0.0965608	1.40282	0.16067
Machae_reglus_L42519	Machaeropterus striolatus	Machae_reglus_L27735	Machaeropterus eckelberryi	Machae_reglus_MPEGUNA8	Machaeropterus regulus	Machae_pyrlus_L22641	Machaeropterus pyrocephalus	657	-0.0943396	1.26468	0.205985
Myrrul_bracura_INPA2030	Myrmotherula brachyura	Myrrul_ignota_LSU4098	Myrmotherula ignota	Myrrul_amba_LSU25408	Myrmotherula ambigua	Myrrul_scleri_LSU15296	Myrmotherula sclateri	1607	-0.0875	1.57871	0.114404
Xiphor_spixii_L35542	Xiphorhynchus spixii	Xiphor_elega_L31384	Xiphorhynchus elegans	Xiphor_fuscus_AAPC199611	Xiphorhynchus fuscus	Xiphor_partus_L35635	Xiphorhynchus pardalotus	457	-0.0855457	1.17748	0.239003
Thamphil_paltus_MZUSP86016	Thamnophilus palliatus	Thamphil_tentus_LSU44648	Thamnophilus tenuepunctatus	Thamphil_multus_IAvH2359	Thamnophilus multistriatus	Thamphil_zarum_LSU191	Thamnophilus zarumae	650	-0.0834711	1.24686	0.212448
Thamphil_atrcha_L46549	Thamnophilus atrinucha	Thamphil_berna_LSU45997	Thamnophilus bernardi	Thamphil_bridge_L81995	Thamnophilus bridgesi	Thamphil_meltus_COPML768	Thamnophilus melanonotus	327	-0.0767219	1.23002	0.218691
Myrrul_urocta_MPEG70726	Myrmotherula urosticta	Myrrul_lonpen_INPA1999	Myrmotherula longipennis	Myrrul_axill_LSU20322	Myrmotherula axillaris	Myrrul_assim_LSU23703	Myrmotherula assimilis	803	-0.0720524	1.15273	0.24902
Todiro_cineum_L48285	Todirostrum cinereum	Todiro_virnum_EBRG11583	Todirostrum viridanum	Todiro_mactum_SB6939	Todirostrum maculatum	Todiro_nigcep_L28763	Todirostrum nigriceps	701	-0.0714286	1.0247	0.305506
Thamphil_aethi_MZU85797	Thamnophilus aethiops	Thamphil_aroy_LSU58402	Thamnophilus aroyae	Thamphil_unico_LSU12144	Thamnophilus unicolor	Thamphil_caecen_MZU81155	Thamnophilus caerulescens	455	-0.070922	1.1936	0.232636
Zimmer_chrsop_L66538	Zimmerius chrysops	Zimmer_virvus_L8009	Zimmerius viridiflavus	Zimmer_alblar_L11973	Zimmerius albigularis	Zimmer_vilmus_L28191	Zimmerius vilissimus	1126	-0.0677083	0.939218	0.347619
Myiobiu_sulius_L46599	Myiobius sulphureipygius	Myiobiu_vilsus_L11913	Myiobius villosus	Myiobiu_barba_L48504	Myiobius barbatus	Myiobiu_atrcau_L52928	Myiobius atricaudus	352	-0.0672948	1.05852	0.289817
Knipo_hudso_L18865	Knipolegus hudsoni	Knipo_atemus_LSU6578	Knipolegus aterrimus	Knipo_strcep_L38892	Knipolegus striaticeps	Knipo_orecen_L3178	Knipolegus orenocensis	1038	-0.0654982	0.917663	0.358796
Asthen_virata_L44798	Asthenes virgata	Asthen_maccau_ACBFMH14	Asthenes maculicauda	Asthen_flamata_L31690	Asthenes flammulata	Asthen_urusis_L7689	Asthenes urubambensis	300	-0.0638441	1.06508	0.286841
Lepcol_alblin_L18457	Lepidocolaptes fuscicapillus	Lepcol_alblin_MPEGMF001	Lepidocolaptes layardi	Lepcol_alblin_K475	Lepidocolaptes fatimalimae	Lepcol_angus_K401	Lepidocolaptes angustirostris	1404	-0.0632911	0.825178	0.409271
Ochrhy_rufdus_LSU61481	Ochetorhynchus ruficaudus	Ochrhy_phorus_APRS1144	Ochetorhynchus phoenicurus	Ochrhy_andae_LSU1199	Ochetorhynchus andaecola	Ochrhy_melrus_ARTC398	Ochetorhynchus melanurus	455	-0.0526316	0.879287	0.379246
Syna_alblor_L37894	Synallaxis albilora	Syna_gujsis_A6193	Synallaxis gujanensis	Syna_marica_L32940	Synallaxis maranonica	Syna_cincen_ARTC326	Synallaxis cinerascens	447	-0.0514064	0.871533	0.383463
Mecoc_poecus_L32801	Mecocerculus poecilocercus	Mecoc_hellm_L22744	Mecocerculus hellmayri	Mecoc_stirus_L32034	Mecocerculus stictopterus	Mecoc_calter_L61299	Mecocerculus calopterus	639	-0.0492308	0.728516	0.466298
Hemit_cinpec_L43574	Hemitriccus cinnamomeipectus	Hemit_graden_L32603	Hemitriccus granadensis	Hemit_rufris_L40213	Hemitriccus rufigularis	Hemit_orblus_MPEGSC21	Hemitriccus orbitatus	370	-0.0464798	0.662456	0.507679
Myrphy_atrrax_IN1079	Myrmophylax atrothorax	Ammona_pelzel_L7523	Ammonastes pelzelni	Aprosi_disju_SP77992	Aprositornis disjuncta	Micror_qui_L71966	Microrhopias quixensis	539	-0.0447935	0.650755	0.515205
Elaen_falla_KU6293	Elaenia fallax	Elaen_martin_W65272	Elaenia martinica	Elaen_franzii_L28247	Elaenia frantzii	Elaen_paltan_K3955	Elaenia pallatangae	684	-0.040483	0.573569	0.56626
Stymph_acuti_CPRB146	Stymphalornis acutirostris	Formvor_grasau_MCP3163	Formicivora grantsaui	Formvor_rufa_LSUMZ46048	Formicivora rufa	Formvor_grisea_ICN38217	Formicivora grisea	564	-0.0400478	0.62021	0.535119
Todiro_pictum_SB14508	Todirostrum pictum	Todiro_chrcro_L5004	Todirostrum chrysocrotaphum	Todiro_nigcep_L28763	Todirostrum nigriceps	Todiro_pollum_MPEGSC118	Todirostrum poliocephalum	1264	-0.0392157	0.546115	0.584987
Zimmer_acer_L45857	Zimmerius acer	Zimmer_graci_L7202	Zimmerius gracilipes	Zimmer_bolnus_L22628	Zimmerius bolivianus	Zimmer_alblar_L11973	Zimmerius albigularis	1168	-0.0367171	0.525183	0.599456
Cnipod_subeus_L2540	Cnipodectes subbrunneus	Cnipod_supfus_L78843	Cnipodectes superrufus	Taenio_andrei_GMPDS426	Taeniotriccus andrei	Todiro_mactum_SB6939	Todirostrum maculatum	392	-0.036478	0.509098	0.610683
Cercides_tyrina_LSU55255	Cercomacroides tyrannina	Cercides_pareri_IAvHBT4784	Cercomacroides parkeri	Cercmac_serva_LSU74180	Cercomacroides serva	Cercides_laeta_MPEGBAR026	Cercomacroides laeta	624	-0.0357143	0.513113	0.607872
Conopo_robrti_MPEGCAX13	Conopophaga roberti	Conopo_linata_MPEGSB76	Conopophaga lineata	Conopo_linata_LGE10413	Conopophaga cearae	Conopo_cascep_H2114	Conopophaga castaneiceps	454	-0.029927	0.386968	0.69878
Empinax_occlis_W115396	Empidonax occidentalis	Empinax_diffi_A15581	Empidonax difficilis	Empinax_flaves_L46480	Empidonax flavescens	Empinax_flaviven_L46790	Empidonax flaviventris	528	-0.0239295	0.336247	0.736685
Cliba_erylus_L61296	Clibanornis erythrocephalus	Cliba_rubsus_L11807	Clibanornis rubiginosus	Cliba_ruftus_IAvHBT11828	Clibanornis rufipectus	Cliba_rectri_L3567	Clibanornis rectirostris	821	-0.0208	0.333206	0.738979
Pitta_usshe_CU	Pitta venusta	Pitta_gratin_LSUMZ34916	Pitta granatina	Pitta_arqu_WFVZ38387	Pitta arquata	Pitta_koch_KU25518	Pitta kochi	407	-0.0183639	0.254449	0.799149
Crani_subata_Ph301	Cranioleuca subcristata	Crani_semrea_F399207	Cranioleuca semicinerea	Crani_hellm_IAvHBT484	Cranioleuca hellmayri	Crani_demis_APRS440	Cranioleuca demissa	563	-0.0157947	0.235209	0.814046
Thridec_scrtor_L1885	Thripadectes scrutator	Thridec_flamtus_H1879	Thripadectes flammulatus	Thridec_ignob_L7894	Thripadectes ignobilis	Thridec_vircep_L7798	Thripadectes virgaticeps	1268	-0.0115207	0.177774	0.8589
Rhegma_hoffm_LSU36786	Rhegmatorhina hoffmannsi	Rhegma_berle_MZU86757	Rhegmatorhina berlepschi	Rhegma_gymno_L35336	Rhegmatorhina gymnops	Rhegma_melsti_LSU4248	Rhegmatorhina melanosticta	407	-0.0104167	0.158984	0.873682
Dencinc_fulnos_LSUMZ52931	Dendrocincla fuliginosa	Dencinc_anaina_L17144	Dendrocincla anabatina	Dencinc_turdi_L25911	Dendrocincla turdina	Dencinc_homroa_L19281	Dendrocincla homochroa	341	-0.0083682	0.111294	0.911383
Phleoc_melops_A12102	Phleocryptes melanops	Limnorn_curvi_L52024	Limnornis curvirostris	Lochmi_nemat_A12074	Lochmias nematura	Furnar_minor_L7265	Furnarius minor	392	-0.00756254	0.1035	0.917566
Pitta_iris_AW33736	Pitta iris	Pitta_versi_A2371	Pitta versicolor	Pitta_suprba_AMNH334850	Pitta superba	Pitta_anery_W60310	Pitta anerythra	326	-0.00628931	0.106913	0.914858
Lepcol_affin_LSU16214	Lepidocolaptes affinis	Lepcol_leugast_WGMS573	Lepidocolaptes leucogaster	Lepcol_lacger_H20	Lepidocolaptes lacrymiger	Lepcol_soule_L5239	Lepidocolaptes souleyetii	325	-0.00606878	0.0865603	0.931021
Myiar_fero_L48292	Myiarchus ferox	Myiar_panmen_L9935	Myiarchus panamensis	Myiar_phalus_SB28498	Myiarchus phaeocephalus	Myiar_yucat_K1880	Myiarchus yucatanensis	513	-0.00589722	0.0769771	0.938642
Myrrul_schlor_LSU26447	Myrmotherula schisticolor	Myrrul_sunsis_LSUMZ83142	Myrmotherula sunensis	Myrrul_minor_MZUSP90925	Myrmotherula minor	Myrrul_grisea_LSU22676	Myrmotherula grisea	308	-0.00140056	0.0203352	0.983776
Crani_baron_LSUMZ72777	Cranioleuca baroni	Crani_antsis_L441	Cranioleuca antisiensis	Crani_eryops_H2081	Cranioleuca erythrops	Crani_curta_L6032	Cranioleuca curtata	554	-0.00115473	0.017214	0.986266
Campyl_proide_L25514	Campylorhamphus procurvoides	Campyl_trotri_MPEGUNA03	Campylorhamphus trochilirostris	Campyl_puslus_L33216	Campylorhamphus pusillus	Campyl_falcul_GP1131	Campylorhamphus falcularius	489	0.000854701	0.0123973	0.990109
Hemit_spoops_L58390	Hemitriccus spodiops	Hemit_cohnh_L78929	Hemitriccus cohnhafti	Hemit_minor_L18415	Hemitriccus minor	Oncost_olieum_L26945	Oncostoma olivaceum	901	0.00101523	0.0134864	0.98924
Thamphil_nigcep_UAM20238	Thamnophilus nigriceps	Thamphil_praec_ANSP3190	Thamnophilus praecox	Thamphil_melrax_MPEGCN994	Thamnophilus melanothorax	Thamphil_unico_LSU12144	Thamnophilus unicolor	279	0.00332779	0.0445363	0.964477
Ornith_brunpil_L46583	Ornithion brunneicapillus	Ornith_semvum_MVZ161988	Ornithion semiflavum	Ornith_inerm_L18502	Ornithion inerme	Campto_obstum_LSUMZ42513	Camptostoma obsoletum	279	0.012464	0.188953	0.85013
Subleg_obsior_SB11764	Sublegatus obscurior	Subleg_arena_F394498	Sublegatus arenarum	Subleg_modtus_L15283	Sublegatus modestus	Suiriri_affin_MZUSP79714	Suiriri affinis	443	0.0131579	0.166701	0.867605
Physca_gual_L44634	Phylloscartes gualaquizae	Physca_pareri_L58378	Phylloscartes parkeri	Physca_nigfro_SB23703	Phylloscartes nigrifrons	Physca_supcil_SB5451	Phylloscartes superciliaris	1125	0.0137672	0.204861	0.837681
Knipo_franus_SP82727	Knipolegus franciscanus	Knipo_nigmus_MPEGDZ5162	Knipolegus nigerrimus	Knipo_lopho_SB14741	Knipolegus lophotes	Knipo_orecen_L3178	Knipolegus orenocensis	403	0.0221311	0.302881	0.76198
Cerato_eryala_L42097	Ceratopipra erythrocephala	Cerato_chlmer_L40196	Ceratopipra chloromeros	Cerato_rubcap_L18453	Ceratopipra rubrocapilla	Cerato_mental_L60940	Ceratopipra mentalis	831	0.033954	0.47682	0.63349
Phace_dorsa_L49701	Phacellodomus dorsalis	Phace_macpec_L84423	Phacellodomus maculipectus	Phace_strcol_CU50657	Phacellodomus striaticollis	Phace_ruber_L26004	Phacellodomus ruber	768	0.0346632	0.472675	0.636445
Phace_rufons_L32845	Phacellodomus rufifrons	Phace_sibtri_L19109	Phacellodomus sibilatrix	Phace_strcep_L61429	Phacellodomus striaticeps	Phace_macpec_L84423	Phacellodomus maculipectus	643	0.0380014	0.551952	0.580981
Asthen_hete_LSUMZ68096	Asthenes heterura	Asthen_pyrleu_L56783	Asthenes pyrrholeuca	Asthen_morrae_GCMN215	Asthenes moreirae	Asthen_pudi_L2075	Asthenes pudibunda	266	0.0385233	0.592376	0.553599
Akleto_goeld_LSU9293	Akletos goeldii	Akleto_melcep_L43013	Akletos melanoceps	Gymnoc_nudcep_L2276	Gymnocichla nudiceps	Percno_rufons_LSU7011	Percnostola rufifrons	341	0.0389262	0.554951	0.578928
Lepta_andola_L61381	Leptasthenura andicola	Lepta_aegit_L7605	Leptasthenura aegithaloides	Lepta_fulcep_F334444	Leptasthenura fuliginiceps	Lepta_pilata_L3584	Leptasthenura pileata	974	0.0418435	0.640633	0.521761
Lepthr_natte_L18402	Lepidothrix nattereri	Lepthr_iris_MPEGMF56	Lepidothrix iris	Lepthr_vilasi_G59269	Lepidothrix vilasboasi	Lepthr_corata_L7218	Lepidothrix coronata	603	0.0441718	0.648319	0.516779
Pachy_rufus_SP93356	Pachyramphus rufus	Pachy_sporus_SB28466	Pachyramphus spodiurus	Pachy_virdis_L37974	Pachyramphus viridis	Pachy_versi_H1630	Pachyramphus versicolor	356	0.0499546	0.749436	0.453595
Xiphol_atrpur_FMNH427188	Xipholena atropurpurea	Xiphol_lampen_MPEGMPDS929	Xipholena lamellipennis	Xiphol_puncea_L20380	Xipholena punicea	Carpod_hopkei_L29961	Carpodectes hopkei	542	0.0509804	0.752363	0.451833
Geos_antica_AAPC3274	Geositta antarctica	Geos_isaina_ARTC430	Geositta isabellina	Geos_saxic_L103806	Geositta saxicolina	Geos_mariti_L103913	Geositta maritima	1205	0.0539523	0.757828	0.448554
Deltar_flamtus_W101150	Deltarhynchus flammulatus	Rampho_fuscau_L18539	Ramphotrigon fuscicauda	Rampho_rufuda_L18391	Ramphotrigon ruficauda	Rampho_megpha_MPEGSC136	Ramphotrigon megacephalum	375	0.0544662	0.777314	0.436974
Tolmom_sulcen_LSUMZ7360	Tolmomyias sulphurescens	Tolmom_flaviven_L9698	Tolmomyias flaviventris	Tolmom_trayl_L42746	Tolmomyias traylori	Tolmom_assim_L81312	Tolmomyias assimilis	332	0.05521	0.773613	0.43916
Geos_cunic_LSUMZ58319	Geositta cunicularia	Geos_punsis_L103893	Geositta punensis	Geos_tentri_L3599	Geositta tenuirostris	Geos_peruvi_L48249	Geositta peruviana	457	0.0581841	0.817899	0.413415
Phily_rufum_L40199	Philydor rufum	Phily_eryrum_L10571	Philydor erythropterum	Ancist_strgil_L10637	Ancistrops strigilatus	Thridec_scrtor_L1885	Thripadectes scrutator	386	0.065873	0.870798	0.383865
Physca_lanoni_IC32557	Phylloscartes lanyoni	Physca_ophtha_LSU44301	Phylloscartes ophthalmicus	Physca_exius_K3613	Phylloscartes eximius	Physca_diffi_SP92493	Phylloscartes difficilis	557	0.0679157	1.02239	0.306598
Pygipt_steris_L4454	Pygiptila stellaris	Thamni_ananus_L26439	Thamnistes anabatinus	Myrmorn_torata_LSUMZ1426	Myrmornis torquata	Thamphil_unico_LSU12144	Thamnophilus unicolor	489	0.0708464	1.19757	0.231083
Herpsi_dorsi_LSU20225	Herpsilochmus dorsimaculatus	Herpsi_stilus_LSU25544	Herpsilochmus stictocephalus	Herpsi_gentr_LSU43002	Herpsilochmus gentryi	Herpsi_stotzi_MZUSP92293	Herpsilochmus stotzi	774	0.0717593	1.12883	0.258972
Conopo_cascep_H2114	Conopophaga castaneiceps	Conopo_ardaca_L41755	Conopophaga ardesiaca	Conopo_peruvi_L40502	Conopophaga peruviana	Conopo_aurita_L55273	Conopophaga aurita	1162	0.0747986	1.06001	0.289142
Epinec_amaica_LSUMZ9217	Epinecrophylla amazonica	Epinec_dente_MZUSP80591	Epinecrophylla dentei	Epinec_spoota_H234	Epinecrophylla spodionota	Epinec_pyrota_MZUSP79027	Epinecrophylla pyrrhonota	896	0.0837521	1.31641	0.188036
Sipia_laecta_L72189	Sipia laemosticta	Sipia_nigcau_LSU11775	Sipia nigricauda	Sipia_palata_H8455	Sipia palliata	Sipia_berle_LSU29981	Sipia berlepschi	487	0.0895713	1.19476	0.232182
Heteroc_lintea_L14715	Heterocercus linteatus	Heteroc_flavtex_A12395	Heterocercus flavivertex	Heteroc_autiivert_L42512	Heterocercus aurantiivertex	Manacus_vitnus_L28569	Manacus vitellinus	518	0.0923767	1.3678	0.171374
Myrder_squosa_MZUSP81159	Myrmoderus squamosus	Myrder_loric_MZUSP85430	Myrmoderus loricatus	Myrder_rufuda_LGE1527	Myrmoderus ruficauda	Myrder_spnov_B93477	Myrmoderus eowilsoni	531	0.0930233	1.45886	0.144605
Musaxi_rufver_L7728	Muscisaxicola rufivertex	Musaxi_cinreu_A12179	Muscisaxicola cinereus	Musaxi_griseus_K17552	Muscisaxicola griseus	Musaxi_maclo_K11679	Muscisaxicola maclovianus	339	0.0947817	1.29485	0.195372
Dysith_stirax_CPRB145	Dysithamnus stictothorax	Dysith_xanth_MZUSP78346	Dysithamnus xanthopterus	Dysith_occlis_H4028	Dysithamnus occidentalis	Dysith_mental_LSU69289	Dysithamnus mentalis	518	0.0971564	1.40975	0.158615
Lepta_setar_GCMN09	Leptasthenura setaria	Lepta_strola_DZMCN2810	Leptasthenura striolata	Lepta_plasis_SB13608	Leptasthenura platensis	Lepta_andola_L61381	Leptasthenura andicola	863	0.110698	1.56611	0.117324
Myrmel_caure_FMNH319247	Myrmelastes caurensis	Myrmel_satata_KU4029	Myrmelastes saturatus	Myrmel_schcea_LSU10603	Myrmelastes schistaceus	Myrmel_bruncep_FMNH433483	Myrmelastes brunneiceps	358	0.111526	1.66156	0.0966003
Schiff_vercis_L60681	Schiffornis veraepacis	Schiff_sterhy_L28371	Schiffornis stenorhyncha	Schiff_aenea_L5543	Schiffornis aenea	Schiff_olicea_L48495	Schiffornis olivacea	285	0.113433	1.49423	0.135115
Gralula_loric_COPJP444	Grallaricula loricata	Gralula_ochfron_LSUMZ44156	Grallaricula ochraceifrons	Gralula_peruvi_LSUMZ32665	Grallaricula peruviana	Gralula_flaviro_L44339	Grallaricula flavirostris	338	0.127404	1.72686	0.0841925
Thridec_melrhy_L33493	Thripadectes melanorhynchus	Thridec_vircep_L7798	Thripadectes virgaticeps	Thridec_rufbru_L28216	Thripadectes rufobrunneus	Thridec_holos_L32617	Thripadectes holostictus	1438	0.131965	2.06009	0.0393901
Teledr_fuscus_A10368	Teledromas fuscus	Rhinoc_lanata_A6107	Rhinocrypta lanceolata	Acropt_ortnyx_PhAMC1246	Acropternis orthonyx	Liosce_thocus_GJUR46	Liosceles thoracicus	1643	0.134653	1.95237	0.0508944
Lanioc_rufcen_L2302	Laniocera rufescens	Lanioc_hyppyr_L10759	Laniocera hypopyrra	Laniisom_elega_K18581	Laniisoma elegans	Schiff_aenea_L5543	Schiffornis aenea	681	0.14	2.09752	0.0359472
Syna_rutans_MPEG440	Synallaxis rutilans	Syna_cherr_L46223	Synallaxis cherriei	Syna_cinmom_Ph1278	Synallaxis cinnamomea	Syna_fusufa_H483	Synallaxis fuscorufa	543	0.140836	2.05481	0.0398976
Pitta_guaj_A9652	Pitta guajana	Pitta_guaj_LSUMZ36368	Pitta schwaneri	Pitta_baud_LSUMZ30211	Pitta baudii	Pitta_gurn_FMNH373398	Pitta gurneyi	306	0.143336	1.94127	0.0522254
Scyta_getty_K14815	Scytalopus gettyae	Scyta_macpus_K14768	Scytalopus macropus	Scyta_latra_LSUMZ497095	Scytalopus latrans	Scyta_acuti_L49668	Scytalopus acutirostris	522	0.149213	2.18254	0.0290695
Phymyi_fastus_SP93548	Phyllomyias fasciatus	Phymyi_weeden_L58430	Phyllomyias weedeni	Phymyi_gricep_SB14160	Phyllomyias griseiceps	Phaeo_murina_L48589	Phaeomyias murina	800	0.152348	2.28996	0.0220236
Formari_analis_L9327	Formicarius analis	Formari_nigpil_L11718	Formicarius nigricapillus	Formari_ruftus_L26426	Formicarius rufipectus	Formari_colma_SB04386	Formicarius colma	395	0.156098	2.40246	0.0162851
Asthen_fulnos_H2552	Asthenes fuliginosa	Asthen_perjan_IC36847	Asthenes perijana	Asthen_cory_PhAMC1238	Asthenes coryi	Asthen_gririn_L32122	Asthenes griseomurina	385	0.162839	2.30411	0.0212165
Piprit_chlris_K3819	Piprites chloris	Piprit_gricep_CZFN04078	Piprites griseiceps	Piprit_pilata_SP96819	Piprites pileata	Empinax_hammo_L47262	Empidonax hammondii	506	0.163717	2.59097	0.00957067
Xenops_rutans_K2888	Xenops rutilans	Xenops_tentri_L15029	Xenops tenuirostris	Xenops_minut_L25938	Xenops minutus	Asthen_pudi_L2075	Asthenes pudibunda	346	0.170186	2.62809	0.00858665
Contop_fumgat_L22881	Contopus fumigatus	Contop_lugu_L16041	Contopus lugubris	Contop_pernax_L38710	Contopus pertinax	Contop_ocheus_L19784	Contopus ochraceus	684	0.177254	2.58249	0.00980911
Furnar_tordus_L7335	Furnarius torridus	Furnar_leupus_LSU48599	Furnarius leucopus	Furnar_fig_F392829	Furnarius figulus	Furnar_minor_L7265	Furnarius minor	802	0.188439	3.05295	0.00226604
Ochoec_pullla_A7059	Ochthoeca pulchella	Ochoec_jels_L3595	Ochthoeca jelskii	Ochoec_diade_H4182	Ochthoeca diadema	Ochoec_front_K16992	Ochthoeca frontalis	689	0.197758	2.96257	0.00305084
Myrthe_camson_LSUMZ11218	Myrmothera campanisona	Myrthe_simplex_SB23561	Myrmothera simplex	Hylope_dives_LSUMZ26086	Hylopezus dives	Hylope_berle_L18312	Hylopezus berlepschi	837	0.202007	3.42033	0.000625457
Thamphil_stirus_LSU34608	Thamnophilus sticturus	Thamphil_ambus_MZU91378	Thamnophilus ambiguus	Thamphil_pelzel_MPEGURC181	Thamnophilus pelzelni	Thamphil_stilus_MZUSP81267	Thamnophilus stictocephalus	868	0.230843	3.33583	0.000850437
Pipreo_rief_IAvHBTAMC910	Pipreola riefferii	Pipreo_inter_L7982	Pipreola intermedia	Pipreo_arcu_L31988	Pipreola arcuata	Pipreo_pulhra_L8055	Pipreola pulchra	1300	0.243802	3.89523	9.81063e-05
Musaxi_junin_L1203	Muscisaxicola juninensis	Musaxi_front_AMNH172451	Muscisaxicola frontalis	Musaxi_captus_A12128	Muscisaxicola capistratus	Musaxi_alblor_A12171	Muscisaxicola albilora	442	0.247768	3.65581	0.000256374
Ochoec_leurys_L3833	Ochthoeca leucophrys	Ochoec_oenide_L1210	Ochthoeca oenanthoides	Ochoec_piurae_L49651	Ochthoeca piurae	Ochoec_ruflis_L1216	Ochthoeca rufipectoralis	421	0.277512	4.17757	2.94639e-05
Attila_rufus_MZU92194	Attila rufus	Attila_bolnus_L13074	Attila bolivianus	Attila_citri_L42874	Attila citriniventris	Attila_tordus_SB28291	Attila torridus	491	0.291525	4.05326	5.05081e-05
Epinec_fjeld_KU873	Epinecrophylla fjeldsaai	Epinec_haema_L4579	Epinecrophylla haematonota	Epinec_pyrota_MZUSP79027	Epinecrophylla pyrrhonota	Epinec_spoota_H234	Epinecrophylla spodionota	1445	0.304587	5.0329	4.83112e-07
Dryphi_hellm_IAvH994	Drymophila hellmayri	Dryphi_cauata_IAvH7494	Drymophila caudata	Dryphi_strcep_H2145	Drymophila striaticeps	Dryphi_klage_IAvHAMC1045	Drymophila klagesi	900	0.325397	4.89532	9.81473e-07
Alectr_risora_K3430	Alectrurus risora	Alectr_tricol_K3596	Alectrurus tricolor	Heterox_domnus_S630166	Xolmis dominicanus	Gubern_yetap_K95	Gubernetes yetapa	1819	0.331288	4.89752	9.70536e-07
Anabac_varcep_L18075	Anabacerthia variegaticeps	Anabac_rufata_L951	Anabacerthia ruficaudata	Anabac_strcol_H111	Anabacerthia striaticollis	Anabac_amarot_L35557	Anabacerthia amaurotis	336	0.41468	7.76192	8.36532e-15
Furnar_minor_L7265	Furnarius minor	Furnar_rufus_A10431	Furnarius rufus	Furnar_critus_L25999	Furnarius cristatus	Furnar_tordus_L7335	Furnarius torridus	1103	0.491184	10.5949	3.14769e-26
Phlego_nigromac_L2813	Phlegopsis nigromaculata	Phlego_borba_LGEMAP44	Phlegopsis borbae	Phlego_eryera_LSU2707	Phlegopsis erythroptera	Rhegma_melsti_LSU4248	Rhegmatorhina melanosticta	1221	0.612754	11.1092	1.13141e-28
Gralria_gigant_ANS19619	Grallaria gigantea	Gralria_exclsa_COPJCO01	Grallaria excelsa	Gralria_squera_H7917	Grallaria squamigera	Gralria_alle_H2	Grallaria alleni	473	0.625981	11.4822	1.62071e-30
Neopel_chrlum_A13890	Neopelma chrysocephalum	Neopel_sulven_L15218	Neopelma sulphureiventer	Neopel_palcen_L14646	Neopelma pallescens	Neopel_aurons_MFV1262	Neopelma aurifrons	1222	0.662239	14.6371	1.62763e-48
Smitho_capsis_S636743	Smithornis capensis	Smitho_rufter_L45352	Smithornis rufolateralis	Smitho_sharp_UM233887	Smithornis sharpei	Calymen_whiadi_L52625	Calyptomena whiteheadi	1154	0.66281	13.3297	1.55533e-40
Dencol_picnus_L27943	Dendrocolaptes picumnus	Dencol_hoffm_L25420	Dendrocolaptes hoffmannsi	Dencol_platri_L25952	Dendrocolaptes platyrostris	Dencol_sanmae_L60646	Dendrocolaptes sanctithomae	1709	0.891221	26.4661	2.38405e-154

## Sheet: Table_S1_Legend
Table S1:	Species triads used in the focal analyses: 250-sites species test (n = 130 triads). Shown are species and sample names, number of ABBA-BABA informative sites prior to subsampling, D-statistic, Z-score, and p-value.
